# Supplementary material for: General Method of Synthesis of 5-(Het)arylamino-1,2,3-triazoles via Buchwald–Hartwig Reaction of 5-Amino- or 5-Halo-1,2,3-triazoles
Source: Molecules. 2022 Mar 20;27(6):1999. doi: 10.3390/molecules27061999 (PMC8949195; doi:10.3390/molecules27061999)
Supplement: Supplementary file 1 [file molecules-27-01999-s001.zip]

Archive with 1 entries (1 files):
- molecules-1638595-supplementary.pdf
